# Supplementary material for: De novo Transcriptome Characterization of Rhodomyrtus tomentosa Leaves and Identification of Genes Involved in α/β-Pinene and β-Caryophyllene Biosynthesis
Source: Front Plant Sci. 2018 Aug 24;9:1231. doi: 10.3389/fpls.2018.01231 (PMC6117411; doi:10.3389/fpls.2018.01231)
Supplement: Supplementary file 2 [file Data_Sheet_2.XLSX]

## Sheet: Table S1
Supplementary Table 1. Summary of Illumina paired-end sequencing and assembly for R. tomentosa.
Database	Number
	Leaf 1	Leaf 2	Leaf 3
Total clean reads (G)	30432
Total length of clean reads (bp)	6194012359	6153353945	18084390255
Q20 percentage	0.975	0.9747	0.9592
GC percentage	0.4845	0.4896	0.5017
Number of contigs	146480
Total length of contigs (bp)	202131240
Average length of contigs (bp)	1379
Max length of contigs (bp)	21224
Min length of contigs (bp)	201
Contig size N50 (bp)	2161
Number of unigenes	83175
Total length of unigenes (bp)	73906891
Average length of unigenes (bp)	888
Max length of unigenes (bp)	15657
Min length of unigenes (bp)	201
Unigene size N50 (bp)	1702
coding DNA sequences	53334

## Sheet: Table S2
Supplementary Table 2. Summary of the annotation percentage of R. tomentosa as compared to public databases.
Database	Number of unigenes	Annotation percentage (%)
NR	49545	59.57
GO	8902	10.7
KEGG	26096	31.37
SWISS-PROT	42547	51.15
KOG	35016	42.09
Annotated	53742	64.61
Total	83175

## Sheet: Table S3
Supplementary Table 3. The main identified terpenoids pathway biosynthetic enzyme genes from R. tomentosaunigenes
Unigenes name				Best hits				Annotation
AACT, acetyl-CoA-acetyltransferase（2.3.1.9）
Unigene0010864				CBJ26972.1				CBJ26972.1 Acetyl-CoA acetyltransferase subunit, putative mitochondrial presursor Acetyl-CoA acetyltransferase [Ectocarpus siliculosus]
Unigene0018698				XP_009351063.1				XP_009351063.1 PREDICTED: acetyl-CoA acetyltransferase, mitochondrial-like [Pyrus x bretschneideri]
Unigene0040153				XP_010039422.1				XP_010039422.1 PREDICTED: acetyl-CoA acetyltransferase, cytosolic 1 [Eucalyptus grandis]
Unigene0048447				XP_009351063.1				XP_009351063.1 PREDICTED: acetyl-CoA acetyltransferase, mitochondrial-like [Pyrus x bretschneideri]
Unigene0068547				XP_004303573.1				XP_004303573.1 PREDICTED: acetyl-CoA acetyltransferase, cytosolic 1-like [Fragaria vesca subsp. vesca] [Fragaria vesca]
Unigene0000801				sp|Q9FIK7|THIC2_ARATH				Probable acetyl-CoA acetyltransferase, cytosolic 2 OS=Arabidopsis thaliana GN=At5g47720 PE=2 SV=1
Unigene0014616				sp|Q8S4Y1|THIC1_ARATH				Acetyl-CoA acetyltransferase, cytosolic 1 OS=Arabidopsis thaliana GN=AAT1 PE=2 SV=1
Unigene0014617				sp|Q8S4Y1|THIC1_ARATH				Acetyl-CoA acetyltransferase, cytosolic 1 OS=Arabidopsis thaliana GN=AAT1 PE=2 SV=1
Unigene0016148				sp|Q9FIK7|THIC2_ARATH				Probable acetyl-CoA acetyltransferase, cytosolic 2 OS=Arabidopsis thaliana GN=At5g47720 PE=2 SV=1
Unigene0036878				KOG1391	Acetyl-CoA acetyltransferase			Acetyl-CoA acetyltransferase
Unigene0052610				KOG1392	Acetyl-CoA acetyltransferase			Acetyl-CoA acetyltransferase
Unigene0061372				KOG1392	Acetyl-CoA acetyltransferase			Acetyl-CoA acetyltransferase
HMGS, hydroxymethylglutaryl-CoA synthase（2.3.3.10）
Unigene0006715				sp|P54961|HMCS1_BLAGE				Hydroxymethylglutaryl-CoA synthase 1 OS=Blattella germanica GN=HMGCS-1 PE=2 SV=1
Unigene0025618				sp|P54873|HMCS_ARATH				Hydroxymethylglutaryl-CoA synthase OS=Arabidopsis thaliana GN=HMGS PE=1 SV=2
Unigene0025619				sp|P54873|HMCS_ARATH				Hydroxymethylglutaryl-CoA synthase OS=Arabidopsis thaliana GN=HMGS PE=1 SV=2
Unigene0029665				sp|Q8JZK9|HMCS1_MOUSE				Hydroxymethylglutaryl-CoA synthase, cytoplasmic OS=Mus musculus GN=Hmgcs1 PE=1 SV=1
Unigene0061360				sp|P54873|HMCS_ARATH				Hydroxymethylglutaryl-CoA synthase OS=Arabidopsis thaliana GN=HMGS PE=1 SV=2
Unigene0064657				sp|P54873|HMCS_ARATH				Hydroxymethylglutaryl-CoA synthase OS=Arabidopsis thaliana GN=HMGS PE=1 SV=2
Unigene0070958				sp|P54873|HMCS_ARATH				Hydroxymethylglutaryl-CoA synthase OS=Arabidopsis thaliana GN=HMGS PE=1 SV=2
Unigene0073559				sp|P54873|HMCS_ARATH				Hydroxymethylglutaryl-CoA synthase OS=Arabidopsis thaliana GN=HMGS PE=1 SV=2
Unigene0080695				sp|P54873|HMCS_ARATH				Hydroxymethylglutaryl-CoA synthase OS=Arabidopsis thaliana GN=HMGS PE=1 SV=2
HMGR, hydroxymethylglutaryl-CoA reductase （1.1.1.34）
Unigene0000762				sp|P29057|HMDH1_HEVBR				3-hydroxy-3-methylglutaryl-coenzyme A reductase 1 OS=Hevea brasiliensis GN=HMGR1 PE=2 SV=1
Unigene0008944				sp|Q41438|HMDH3_SOLTU				3-hydroxy-3-methylglutaryl-coenzyme A reductase 3 OS=Solanum tuberosum GN=HMG3 PE=2 SV=1
Unigene0012461				sp|P14891|HMDH1_ARATH				3-hydroxy-3-methylglutaryl-coenzyme A reductase 1 OS=Arabidopsis thaliana GN=HMG1 PE=1 SV=1
Unigene0012960				sp|P16393|HMDH_STRPU				3-hydroxy-3-methylglutaryl-coenzyme A reductase OS=Strongylocentrotus purpuratus GN=HMGCR PE=2 SV=2
Unigene0027262				sp|Q01559|HMDH_NICSY				3-hydroxy-3-methylglutaryl-coenzyme A reductase OS=Nicotiana sylvestris GN=HMGR PE=2 SV=1
Unigene0043320				sp|P29057|HMDH1_HEVBR				3-hydroxy-3-methylglutaryl-coenzyme A reductase 1 OS=Hevea brasiliensis GN=HMGR1 PE=2 SV=1
Unigene0045180				sp|O64966|HMDH1_GOSHI				3-hydroxy-3-methylglutaryl-coenzyme A reductase 1 OS=Gossypium hirsutum GN=HMG1 PE=3 SV=1
Unigene0049694				sp|O64967|HMDH2_GOSHI				3-hydroxy-3-methylglutaryl-coenzyme A reductase 2 OS=Gossypium hirsutum GN=HMG2 PE=3 SV=1
Unigene0049911				sp|P48020|HMDH1_SOLTU				3-hydroxy-3-methylglutaryl-coenzyme A reductase 1 OS=Solanum tuberosum GN=HMG1 PE=2 SV=1
Unigene0073137				sp|O64967|HMDH2_GOSHI				3-hydroxy-3-methylglutaryl-coenzyme A reductase 2 OS=Gossypium hirsutum GN=HMG2 PE=3 SV=1
MK, mevalonate kinase (2.7.1.36)
Unigene0025882				sp|Q5E9T8|KIME_BOVIN				Mevalonate kinase OS=Bos taurus GN=MVK PE=2 SV=1
Unigene0043486				sp|P46086|KIME_ARATH				Mevalonate kinase OS=Arabidopsis thaliana GN=At5g27450 PE=2 SV=1
Unigene0043488				sp|P46086|KIME_ARATH				Mevalonate kinase OS=Arabidopsis thaliana GN=At5g27450 PE=2 SV=1
PMK, phosphomevalonate kinase (2.7.4.2)
Unigene0043792				sp|Q9UT88|ERG8_SCHPO				Probable phosphomevalonate kinase OS=Schizosaccharomyces pombe (strain 972 / ATCC 24843) GN=erg8 PE=3 SV=1
Unigene0076408				sp|Q15126|PMVK_HUMAN				Phosphomevalonate kinase OS=Homo sapiens GN=PMVK PE=1 SV=3
MPD, diphosphomevalonate decarboxylase (4.1.1.33)
Unigene0043175				sp|Q99JF5|MVD1_MOUSE				Diphosphomevalonate decarboxylase OS=Mus musculus GN=Mvd PE=1 SV=2
Unigene0080716				sp|Q5U403|MVD1_DANRE				Diphosphomevalonate decarboxylase OS=Danio rerio GN=mvd PE=2 SV=1
DXS, 1-deoxy-D-xylulose-5-phosphate synthase（2.2.1.7）
Unigene0007072				sp|O78328|DXS_CAPAN				Probable 1-deoxy-D-xylulose-5-phosphate synthase, chloroplastic OS=Capsicum annuum GN=TKT2 PE=2 SV=1
Unigene0007503				sp|O78328|DXS_CAPAN				Probable 1-deoxy-D-xylulose-5-phosphate synthase, chloroplastic OS=Capsicum annuum GN=TKT2 PE=2 SV=1
Unigene0007683				sp|Q38854|DXS_ARATH				1-deoxy-D-xylulose-5-phosphate synthase, chloroplastic OS=Arabidopsis thaliana GN=DXS PE=1 SV=2
Unigene0024847				sp|Q38854|DXS_ARATH				1-deoxy-D-xylulose-5-phosphate synthase, chloroplastic OS=Arabidopsis thaliana GN=DXS PE=1 SV=2
Unigene0032989				sp|O78328|DXS_CAPAN				Probable 1-deoxy-D-xylulose-5-phosphate synthase, chloroplastic OS=Capsicum annuum GN=TKT2 PE=2 SV=1
Unigene0033407				sp|O78328|DXS_CAPAN				Probable 1-deoxy-D-xylulose-5-phosphate synthase, chloroplastic OS=Capsicum annuum GN=TKT2 PE=2 SV=1
Unigene0042212				sp|Q6YU51|DXS2_ORYSJ				Probable 1-deoxy-D-xylulose-5-phosphate synthase 2, chloroplastic OS=Oryza sativa subsp. japonica GN=Os07g0190000 PE=2 SV=1
Unigene0042213				sp|Q6YU51|DXS2_ORYSJ				Probable 1-deoxy-D-xylulose-5-phosphate synthase 2, chloroplastic OS=Oryza sativa subsp. japonica GN=Os07g0190000 PE=2 SV=1
Unigene0047282				sp|O78328|DXS_CAPAN				Probable 1-deoxy-D-xylulose-5-phosphate synthase, chloroplastic OS=Capsicum annuum GN=TKT2 PE=2 SV=1
Unigene0054405				sp|O78328|DXS_CAPAN				Probable 1-deoxy-D-xylulose-5-phosphate synthase, chloroplastic OS=Capsicum annuum GN=TKT2 PE=2 SV=1
DXR, 1-deoxy-D-xylulose-5-phosphate reductoisomerase（1.1.1.267）
Unigene0008732				sp|Q9XES0|DXR_MENPI				1-deoxy-D-xylulose 5-phosphate reductoisomerase, chloroplastic OS=Mentha piperita GN=DXR PE=2 SV=2
Unigene0009059				sp|Q8W250|DXR_ORYSJ				1-deoxy-D-xylulose 5-phosphate reductoisomerase, chloroplastic OS=Oryza sativa subsp. japonica GN=DXR PE=2 SV=2
Unigene0073603				sp|Q8W250|DXR_ORYSJ				1-deoxy-D-xylulose 5-phosphate reductoisomerase, chloroplastic OS=Oryza sativa subsp. japonica GN=DXR PE=2 SV=2
Unigene0076002				sp|Q9XES0|DXR_MENPI				1-deoxy-D-xylulose 5-phosphate reductoisomerase, chloroplastic OS=Mentha piperita GN=DXR PE=2 SV=2
MCT, 2-C-methyl-D-erythritol 4-phosphate cytidylyltransferase（2.7.7.60）
Unigene0045644				sp|P69834|ISPD_ARATH				2-C-methyl-D-erythritol 4-phosphate cytidylyltransferase, chloroplastic OS=Arabidopsis thaliana GN=ISPD PE=1 SV=1
CMK, 4-diphosphocytidyl-2-C-methyl-D-erythritol kinase （2.7.1.148）
Unigene0039314				sp|P93841|ISPE_SOLLC				4-diphosphocytidyl-2-C-methyl-D-erythritol kinase, chloroplastic/chromoplastic (Fragment) OS=Solanum lycopersicum GN=ISPE PE=1 SV=1
Unigene0061387				sp|P93841|ISPE_SOLLC				4-diphosphocytidyl-2-C-methyl-D-erythritol kinase, chloroplastic/chromoplastic (Fragment) OS=Solanum lycopersicum GN=ISPE PE=1 SV=1
MCS, 2-C-methyl-D-erythritol 2,4-cyclodiphosphate synthase （4.6.1.12）
Unigene0005475				sp|Q9M4W3|ISPF_CATRO				2-C-methyl-D-erythritol 2,4-cyclodiphosphate synthase, chloroplastic OS=Catharanthus roseus GN=ISPF PE=2 SV=1
Unigene0011330				sp|Q9M4W3|ISPF_CATRO				2-C-methyl-D-erythritol 2,4-cyclodiphosphate synthase, chloroplastic OS=Catharanthus roseus GN=ISPF PE=2 SV=1
Unigene0022104				sp|Q9CAK8|ISPF_ARATH				2-C-methyl-D-erythritol 2,4-cyclodiphosphate synthase, chloroplastic OS=Arabidopsis thaliana GN=ISPF PE=1 SV=1
Unigene0028827				sp|Q9M4W3|ISPF_CATRO				2-C-methyl-D-erythritol 2,4-cyclodiphosphate synthase, chloroplastic OS=Catharanthus roseus GN=ISPF PE=2 SV=1
Unigene0052882				sp|Q9M4W3|ISPF_CATRO				2-C-methyl-D-erythritol 2,4-cyclodiphosphate synthase, chloroplastic OS=Catharanthus roseus GN=ISPF PE=2 SV=1
Unigene0071898				sp|Q9CAK8|ISPF_ARATH				2-C-methyl-D-erythritol 2,4-cyclodiphosphate synthase, chloroplastic OS=Arabidopsis thaliana GN=ISPF PE=1 SV=1
Unigene0075032				XP_003611062.1				XP_003611062.1 2-C-methyl-D-erythritol 2,4-cyclodiphosphate synthase [Medicago truncatula]
HDS, (E)-4-hydroxy-3-methylbut-2-enyl-diphosphate synthase（1.17.7.1）
Unigene0000285				sp|Q6K8J4|ISPG_ORYSJ				4-hydroxy-3-methylbut-2-en-1-yl diphosphate synthase (ferredoxin), chloroplastic OS=Oryza sativa subsp. japonica GN=ISPG PE=2 SV=1
Unigene0003567				sp|F4K0E8|ISPG_ARATH				4-hydroxy-3-methylbut-2-en-1-yl diphosphate synthase (ferredoxin), chloroplastic OS=Arabidopsis thaliana GN=ISPG PE=1 SV=1
Unigene0005940				sp|Q6K8J4|ISPG_ORYSJ				4-hydroxy-3-methylbut-2-en-1-yl diphosphate synthase (ferredoxin), chloroplastic OS=Oryza sativa subsp. japonica GN=ISPG PE=2 SV=1
Unigene0014318				sp|F4K0E8|ISPG_ARATH				4-hydroxy-3-methylbut-2-en-1-yl diphosphate synthase (ferredoxin), chloroplastic OS=Arabidopsis thaliana GN=ISPG PE=1 SV=1
Unigene0014329				sp|F4K0E8|ISPG_ARATH				4-hydroxy-3-methylbut-2-en-1-yl diphosphate synthase (ferredoxin), chloroplastic OS=Arabidopsis thaliana GN=ISPG PE=1 SV=1
Unigene0025639				sp|F4K0E8|ISPG_ARATH				4-hydroxy-3-methylbut-2-en-1-yl diphosphate synthase (ferredoxin), chloroplastic OS=Arabidopsis thaliana GN=ISPG PE=1 SV=1
Unigene0027113				sp|F4K0E8|ISPG_ARATH				4-hydroxy-3-methylbut-2-en-1-yl diphosphate synthase (ferredoxin), chloroplastic OS=Arabidopsis thaliana GN=ISPG PE=1 SV=1
Unigene0027114				sp|Q6K8J4|ISPG_ORYSJ				4-hydroxy-3-methylbut-2-en-1-yl diphosphate synthase (ferredoxin), chloroplastic OS=Oryza sativa subsp. japonica GN=ISPG PE=2 SV=1
Unigene0059115				sp|F4K0E8|ISPG_ARATH				4-hydroxy-3-methylbut-2-en-1-yl diphosphate synthase (ferredoxin), chloroplastic OS=Arabidopsis thaliana GN=ISPG PE=1 SV=1
Unigene0060940				sp|F4K0E8|ISPG_ARATH				4-hydroxy-3-methylbut-2-en-1-yl diphosphate synthase (ferredoxin), chloroplastic OS=Arabidopsis thaliana GN=ISPG PE=1 SV=1
Unigene0063973				sp|Q6K8J4|ISPG_ORYSJ				4-hydroxy-3-methylbut-2-en-1-yl diphosphate synthase (ferredoxin), chloroplastic OS=Oryza sativa subsp. japonica GN=ISPG PE=2 SV=1
Unigene0069145				sp|Q6K8J4|ISPG_ORYSJ				4-hydroxy-3-methylbut-2-en-1-yl diphosphate synthase (ferredoxin), chloroplastic OS=Oryza sativa subsp. japonica GN=ISPG PE=2 SV=1
Unigene0073960				sp|F4K0E8|ISPG_ARATH				4-hydroxy-3-methylbut-2-en-1-yl diphosphate synthase (ferredoxin), chloroplastic OS=Arabidopsis thaliana GN=ISPG PE=1 SV=1
Unigene0080131				sp|F4K0E8|ISPG_ARATH				4-hydroxy-3-methylbut-2-en-1-yl diphosphate synthase (ferredoxin), chloroplastic OS=Arabidopsis thaliana GN=ISPG PE=1 SV=1
Unigene0081654				sp|F4K0E8|ISPG_ARATH				4-hydroxy-3-methylbut-2-en-1-yl diphosphate synthase (ferredoxin), chloroplastic OS=Arabidopsis thaliana GN=ISPG PE=1 SV=1
HDR, 4-hydroxy-3-methylbut-2-enyl diphosphate reductase（1.17.1.2）
Unigene0005891				sp|Q6AVG6|ISPH_ORYSJ				4-hydroxy-3-methylbut-2-enyl diphosphate reductase, chloroplastic OS=Oryza sativa subsp. japonica GN=ISPH PE=2 SV=1
Unigene0007268				sp|Q94B35|ISPH_ARATH				4-hydroxy-3-methylbut-2-enyl diphosphate reductase, chloroplastic OS=Arabidopsis thaliana GN=ISPH PE=2 SV=1
Unigene0008753				sp|Q94B35|ISPH_ARATH				4-hydroxy-3-methylbut-2-enyl diphosphate reductase, chloroplastic OS=Arabidopsis thaliana GN=ISPH PE=2 SV=1
Unigene0019986				sp|Q94B35|ISPH_ARATH				4-hydroxy-3-methylbut-2-enyl diphosphate reductase, chloroplastic OS=Arabidopsis thaliana GN=ISPH PE=2 SV=1
Unigene0027798				sp|Q94B35|ISPH_ARATH				4-hydroxy-3-methylbut-2-enyl diphosphate reductase, chloroplastic OS=Arabidopsis thaliana GN=ISPH PE=2 SV=1
Unigene0029855				sp|Q94B35|ISPH_ARATH				4-hydroxy-3-methylbut-2-enyl diphosphate reductase, chloroplastic OS=Arabidopsis thaliana GN=ISPH PE=2 SV=1
Unigene0032003				sp|Q94B35|ISPH_ARATH				4-hydroxy-3-methylbut-2-enyl diphosphate reductase, chloroplastic OS=Arabidopsis thaliana GN=ISPH PE=2 SV=1
Unigene0033565				sp|Q94B35|ISPH_ARATH				4-hydroxy-3-methylbut-2-enyl diphosphate reductase, chloroplastic OS=Arabidopsis thaliana GN=ISPH PE=2 SV=1
Unigene0043468				sp|Q6AVG6|ISPH_ORYSJ				4-hydroxy-3-methylbut-2-enyl diphosphate reductase, chloroplastic OS=Oryza sativa subsp. japonica GN=ISPH PE=2 SV=1
Unigene0043937				sp|Q94B35|ISPH_ARATH				4-hydroxy-3-methylbut-2-enyl diphosphate reductase, chloroplastic OS=Arabidopsis thaliana GN=ISPH PE=2 SV=1
Unigene0049212				sp|Q94B35|ISPH_ARATH				4-hydroxy-3-methylbut-2-enyl diphosphate reductase, chloroplastic OS=Arabidopsis thaliana GN=ISPH PE=2 SV=1
Unigene0049213				sp|Q6AVG6|ISPH_ORYSJ				4-hydroxy-3-methylbut-2-enyl diphosphate reductase, chloroplastic OS=Oryza sativa subsp. japonica GN=ISPH PE=2 SV=1
Unigene0054280				sp|Q94B35|ISPH_ARATH				4-hydroxy-3-methylbut-2-enyl diphosphate reductase, chloroplastic OS=Arabidopsis thaliana GN=ISPH PE=2 SV=1
Unigene0067696				sp|Q94B35|ISPH_ARATH				4-hydroxy-3-methylbut-2-enyl diphosphate reductase, chloroplastic OS=Arabidopsis thaliana GN=ISPH PE=2 SV=1
IPPI, isopentenyl-diphosphate delta-isomerase（5.3.3.2）
Unigene0003796				sp|Q38929|IDI1_ARATH				Isopentenyl-diphosphate Delta-isomerase I, chloroplastic OS=Arabidopsis thaliana GN=IPP1 PE=2 SV=3
Unigene0010771				sp|Q38929|IDI1_ARATH				Isopentenyl-diphosphate Delta-isomerase I, chloroplastic OS=Arabidopsis thaliana GN=IPP1 PE=2 SV=3
Unigene0021823				sp|Q9BXS1|IDI2_HUMAN				Isopentenyl-diphosphate delta-isomerase 2 OS=Homo sapiens GN=IDI2 PE=1 SV=1
Unigene0031500				sp|Q39664|IDI2_CLAXA				Isopentenyl-diphosphate Delta-isomerase II OS=Clarkia xantiana GN=IPI2 PE=3 SV=1
Unigene0033029				sp|Q42553|IDI2_ARATH				Isopentenyl-diphosphate Delta-isomerase II, chloroplastic OS=Arabidopsis thaliana GN=IPP2 PE=2 SV=1
Unigene0033478				sp|O48964|IDI1_CAMAC				Isopentenyl-diphosphate Delta-isomerase I OS=Camptotheca acuminata GN=IPI1 PE=2 SV=1
Unigene0034119				sp|O48965|IDI2_CAMAC				Isopentenyl-diphosphate Delta-isomerase II OS=Camptotheca acuminata GN=IPI2 PE=2 SV=1
Unigene0034630				sp|O48965|IDI2_CAMAC				Isopentenyl-diphosphate Delta-isomerase II OS=Camptotheca acuminata GN=IPI2 PE=2 SV=1
Unigene0035710				sp|Q39472|IDI1_CLABR				Isopentenyl-diphosphate Delta-isomerase I OS=Clarkia breweri GN=IPI1 PE=2 SV=2
Unigene0061270				sp|Q39664|IDI2_CLAXA				Isopentenyl-diphosphate Delta-isomerase II OS=Clarkia xantiana GN=IPI2 PE=3 SV=1
Unigene0073454				sp|O48964|IDI1_CAMAC				Isopentenyl-diphosphate Delta-isomerase I OS=Camptotheca acuminata GN=IPI1 PE=2 SV=1
Unigene0083131				sp|Q39471|IDI2_CLABR				Isopentenyl-diphosphate Delta-isomerase II OS=Clarkia breweri GN=IPI2 PE=3 SV=2
GPPS, geranyl diphosphate synthase（2.5.1.1）
Unigene0007441				KOG0776				Geranylgeranyl pyrophosphate synthase/Polyprenyl synthetase
Unigene0008473				KOG0776				Geranylgeranyl pyrophosphate synthase/Polyprenyl synthetase
Unigene0008825				KOG0776				Geranylgeranyl pyrophosphate synthase/Polyprenyl synthetase
Unigene0009339				KOG0776				Geranylgeranyl pyrophosphate synthase/Polyprenyl synthetase
Unigene0009476				KOG0776				Geranylgeranyl pyrophosphate synthase/Polyprenyl synthetase
Unigene0012245				KOG0776				Geranylgeranyl pyrophosphate synthase/Polyprenyl synthetase
Unigene0014081				KOG0776				Geranylgeranyl pyrophosphate synthase/Polyprenyl synthetase
Unigene0023290				KOG0776				Geranylgeranyl pyrophosphate synthase/Polyprenyl synthetase
Unigene0023489				KOG0776				Geranylgeranyl pyrophosphate synthase/Polyprenyl synthetase
Unigene0023490				KOG0776				Geranylgeranyl pyrophosphate synthase/Polyprenyl synthetase
Unigene0026189				KOG0776				Geranylgeranyl pyrophosphate synthase/Polyprenyl synthetase
Unigene0027458				KOG0776				Geranylgeranyl pyrophosphate synthase/Polyprenyl synthetase
Unigene0029410				KOG0776				Geranylgeranyl pyrophosphate synthase/Polyprenyl synthetase
Unigene0031912				KOG0776				Geranylgeranyl pyrophosphate synthase/Polyprenyl synthetase
Unigene0033168				KOG0776				Geranylgeranyl pyrophosphate synthase/Polyprenyl synthetase
Unigene0035321				KOG0776				Geranylgeranyl pyrophosphate synthase/Polyprenyl synthetase
Unigene0040984				KOG0776				Geranylgeranyl pyrophosphate synthase/Polyprenyl synthetase
Unigene0044742				KOG0776				Geranylgeranyl pyrophosphate synthase/Polyprenyl synthetase
Unigene0046275				KOG0776				Geranylgeranyl pyrophosphate synthase/Polyprenyl synthetase
Unigene0047561				KOG0776				Geranylgeranyl pyrophosphate synthase/Polyprenyl synthetase
Unigene0052166				KOG0776				Geranylgeranyl pyrophosphate synthase/Polyprenyl synthetase
Unigene0061829				KOG0776				Geranylgeranyl pyrophosphate synthase/Polyprenyl synthetase
Unigene0070581				KOG0776				Geranylgeranyl pyrophosphate synthase/Polyprenyl synthetase
Unigene0071022				KOG0776				Geranylgeranyl pyrophosphate synthase/Polyprenyl synthetase
Unigene0074610				KOG0776				Geranylgeranyl pyrophosphate synthase/Polyprenyl synthetase
Unigene0074857				KOG0776				Geranylgeranyl pyrophosphate synthase/Polyprenyl synthetase
Unigene0076024				KOG0776				Geranylgeranyl pyrophosphate synthase/Polyprenyl synthetase
Unigene0078722				KOG0776				Geranylgeranyl pyrophosphate synthase/Polyprenyl synthetase
Unigene0079498				KOG0776				Geranylgeranyl pyrophosphate synthase/Polyprenyl synthetase
FPPS,farnesyl diphosphate synthase（2.5.1.10）
Unigene0019195				sp|P49352|FPPS2_LUPAL				Farnesyl pyrophosphate synthase 2 OS=Lupinus albus GN=FPS2 PE=2 SV=1
Unigene0023950				sp|O14230|FPPS_SCHPO				Farnesyl pyrophosphate synthase OS=Schizosaccharomyces pombe (strain 972 / ATCC 24843) GN=fps1 PE=1 SV=1
Unigene0040142				sp|O24241|FPPS1_PARAR				Farnesyl pyrophosphate synthase 1 OS=Parthenium argentatum GN=FPS1 PE=2 SV=1
Unigene0048465				sp|P49351|FPPS1_LUPAL				Farnesyl pyrophosphate synthase 1 OS=Lupinus albus GN=FPS1 PE=2 SV=1
Unigene0048466				sp|Q09152|FPPS1_ARATH				Farnesyl pyrophosphate synthase 1, mitochondrial OS=Arabidopsis thaliana GN=FPS1 PE=2 SV=2
Unigene0076536				sp|Q8WMY2|FPPS_BOVIN				Farnesyl pyrophosphate synthase OS=Bos taurus GN=FDPS PE=1 SV=1

## Sheet: Table S4
Supplementary Table 4. Pairwise amino acid sequence comparisons between the TPSs of R. tomentosa and known TPSs from other species.
	TPS1	TPS2	TPS3	TPS4	TPS5	TPS6	TPS7	GhPINS	QiPINS	CsCARS	SlCARS
TPS1	＿	58	56	51	52	47	51	62	63	52	52
TPS2	38	＿	56	53	54	49	52	64	67	55	52
TPS3	35	37	＿	72	73	67	71	53	56	68	65
TPS4	31	34	53	＿	92	85	83	53	56	66	64
TPS5	31	34	55	87	＿	91	84	54	57	66	65
TPS6	28	31	51	80	91	＿	77	50	52	61	59
TPS7	32	32	54	72	73	67	＿	51	55	65	64
GhPINS	43	43	33	32	33	30	32	＿	72	56	53
QiPINS	45	44	37	36	35	32	36	56	＿	56	54
CsCARS	31	35	48	48	48	45	47	36	36	＿	67
SlCARS	31	34	44	43	43	40	42	32	34	44	＿
Note. Percentage similarity values (italics) and percentage identity values (bolds) were calculated with the GAP program. GhPINS, Gossypium hirsutum α-pinene synthase (AGX84977); QiPINS, Quercus ilex pinene synthase (AM283099); CsCARS, Cucumis sativus β-caryophyllene synthase (AAU05952); SlCARS, Solanum lycopersicum β-caryophyllene synthase (ADD96698).

## Sheet: Table S5
Supplemental table 5. Accession numbers of enzyme sequences used for phylogenetic analysis of plant TPS.
Enzyme	Species	Accession number
𝛼-pinene synthase	Chamaecyparis formosensis	EU099434
pinene synthase	Abies grandis	U87909
(+)-𝛼-pinene synthase	Pinus taeda	AF543530
(−)-𝛼-pinene synthase	Pinus taeda	AF543527
pinene synthase	Picea sitchensis	AY237645
(−)-𝛼/𝛽-pinene synthase	Picea abies	AY473622
pinene synthase	Quercus ilex	AM283099
(−)-𝛽-pinene synthase	Artemisia annua	AF276072
(+)-𝛼-pinene synthase	Cannabis sativa	DQ839405
pinene synthase	Rosmarinus ofﬁcinalis	EF495245
(-)-β-pinene synthase	Citrus limon	AAM53945
𝛼-pinene synthase	Gossypium hirsutum	AGX84977
𝛼-pinene synthase	Fragaria x ananassa	CAD57092
pinene/camphene synthase	Malus domestica	AGB14627
(+)-𝛼-pinene synthase	Pinus taeda	AAO61228
(-)-β-pinene synthase	Artemisia annua	Q94G53
𝛼-pinene	Lavan-dula pedunculata subsp. Lusitanica	AGN72799
limonene synthase	Lavandula angustifolia	DQ263740
(+)-limonene synthase 1	Citrus limon	AAM53944
limonene/a-pinene synthase	Abies grandis	Q9M7C9
(-)-4S-limonene synthase	Abies grandis	AAB70907
(-)-limonene synthase	Cannabis sativa	ABI21837
4S-limonene synthase	Mentha spicata	AAC37366
1,8-cineole synthase	Salvia ofﬁcinalis	AAC26016
1,8-cineole synthase	Arabidopsis thaliana	P0DI76
β-caryophyllene synthase	Matricaria recutita	AFM43734
β-caryophyllene synthase	Vitis vinifera	ADR74221
β-caryophyllene synthase	Solanum lycopersicum	ADD96698
β-caryophyllene synthase	Medicago truncatula	AAV36464
β-caryophyllene synthase	Cucumis sativus	AAU05952
β-caryophyllene synthase	Arabidopsis thaliana	AAO85539
β-caryophyllene synthase	Artemisia annua	AAL79181
β-caryophyllene synthase	Gossypium hirsutum	AFQ23183
𝛾-humulene synthase	Abies grandis	U92267
(+)-𝛿-cadinene synthase	Gossypium hirsutum	U88318
α-humulene/(-)-(E)-β-caryophyllene synthase	Arabidopsis thaliana	Q84UU4
δ-cadinene synthase	Gossypium hirsutum	AAF74977.1
α-humulene synthase	Zingiber zerumbet	BAG12315.1
δ-cadinene synthase	Gossypium arboreum	CAA76223.1
linalool synthase	Mentha aquatica	AAL99381.1
linalool synthase	Lavandula angustifolia	DQ263741
linalool synthase	Lavandula latifolia	DQ421801
fenchol synthase	Ocimum basilicum	AY693648
ent-kaurene synthase	Cucurbita maxima	AAB39482.1
kaurene synthase	Arabidopsis thaliana	AAC39443.1
kaurene synthase	Populus trichocarpa	XP_002311286.1
cdp synthase	Arabidopsis thaliana	Q38802.1
cdp synthase	Populus trichocarpa	EEE93773.1
cdp synthase	Zea mays	AAT70084.1
(3S)-linalool synthase	Clarkia breweri	AAD19840.1
linalool synthase	Clarkia concinna	AAD19839.1
linalool synthase	Oenothera californica	AAD19841.1
myrcene synthase	Antirrhinum majus	AAO41727.1
nerolidol/linalool synthase	Antirrhinum majus	EF433761

## Sheet: Table S6
Supplemental table 6. Primers used to amplify cDNA of TPSs for insertion into pET30a expression
ID	Protein	Expression construct	Primer name	Sequence	Restriction site
Unigene0035504	RtTPS1	pET30a	RtTPS1-F	GTTTAACTTTAAGAAGGAGATATACATATGGAAGGTCGCCGTTCAGCCAACTAC	NdeI
			RtTPS1-R	GGTGGTGGTGCTCGAGTGCGGCCGCAAGCTTTCATTAGTGGTGATGGTGATGATGCGGGGCCAGGGAAACCGGTTCA	HindIII
Unigene0045498	RtTPS2	pET30a	RtTPS2-F	GTTTAACTTTAAGAAGGAGATATACATATGATCGTGCGTCGTAGCGCGAACTG	NdeI
			RtTPS2-R	GGTGGTGGTGCTCGAGTGCGGCCGCAAGCTTTCATTAGTGGTGATGGTGATGATGGAACAGCGCGGTAACCAGATGATC	HindIII
Unigene0009769	RtTPS3	pET30a	RtTPS3-F	GTTTAACTTTAAGAAGGAGATATACATATGCTGCGTAATGCGAAGAAGACC	NdeI
			RtTPS3-R	GGTGGTGGTGCTCGAGTGCGGCCGCAAGCTTTCATTAGTGGTGATGGTGATGATGTTGAACCGGGTCCATCAGAACG	HindIII
Unigene0047516	RtTPS4	pET30a	RtTPS4-F	TGTTTAACTTTAAGAAGGAGATATACATATGCATCATCACCATCACCACATGCAAAAGCCGCTGCTGGGTCTGCA	NdeI
			RtTPS4-R	TGGTGGTGGTGCTCGAGTGCGGCCGCAAGCTTTCATTACATCGGCAGCGGGCGAACGAACAGGCTGGTCACGTAATCTTT	HindIII

## Sheet: Table S7
Supplemental table 7. Products abundance of TPSs of R. tomentosa
	Products abundance (%)
	Monoterpenes				Sesquiterpenes
Enzyme	（+）-α-Pinene	（-）-α-Pinene	（+)-β-Pinene	（-）-β-Pinene	β-Caryophyllene	α-Humulene
RtTPS1	20.23±0.6	9.11±0.2	50.23±1.2	20.43±0.8	65.71±0.9	34.29±0.8
RtTPS2	34.1±1.3	11.23±0.5	39.38±0.9	15.29±0.6	nd	nd
RtTPS3	25.14±0.9	7.15±0.3	49±0.7	18.71±0.4	93.05±1.6	6.95±0.3
RtTPS4	24.35±0.7	9.16±0.8	53.42±1	13.07±0.2	nd	nd
nd indicates not detected

## Sheet: Table S8
Supplemental table 8. Primers used for gene expression analysis by qRT-PCR.
ID	Gene	Primers sequences (5’-3’)
Unigene0035504	RtTPS1	F: TTCGCAGATGGAACCTCGAC R: AGGCATGAGTCAACATAACCTG
Unigene0045498	RtTPS2	F: CCTCTCTGCTACGATTGGCTA R: TCAAGTTCTTCCAGCGTCCC
Unigene0009769	RtTPS3	F: CATTGTTAGCCATCACGTCCT R: TCATTCTCCGCTTCCCGTTC
Unigene0047516	RtTPS4	F: TTGCACTCCTCACCGAAGC R: TTTCGCAGCCAATTCATTCCC
Unigene0047517	RtTPS5	F: TCCTCACCGAAGCAATACAGA R: ATGGCTTCTTTTGCATAGACGA
Unigene0047518	RtTPS6	F: TGAGTCATGCCCTAAAGCAAC R: TCCGGCTCGAAATATACTCCC
Unigene0034187	RtTPS7	F: GGAATGGGCGATGTGATCAC R: GAAGTGCCTCGTTGATGTCC
